# Supplementary material for: Is Sphingosine-1-Phosphate a Regulator of Tumor Vascular Functionality?
Source: Cancers (Basel). 2022 Mar 3;14(5):1302. doi: 10.3390/cancers14051302 (PMC8909747; doi:10.3390/cancers14051302)
Supplement: Supplementary file 1 [file cancers-14-01302-s001.zip]

Archive with 1 entries (1 files):
- cancers-1600269-supplementary.pdf
